# Supplementary material for: Data mining polycystic ovary morphology in electronic medical record ultrasound reports
Source: Fertil Res Pract. 2019 Dec 1;5:13. doi: 10.1186/s40738-019-0067-7 (PMC6886196; doi:10.1186/s40738-019-0067-7)
Supplement: Supplementary file 1 — Additional file 1: Table S1. Confounder - These are phrases that indicate the presence of a volume confounder (words that indicate large volume is due to something other than PCOS). Table S2. PCOS words - These are phrases that indicate presence of polycystic morphology. Figure S3. Pseudocode - This is the pseudocode for the rules-based classifier routine. It implements the Rotterdam Consensus Criteria. Figure S4. Importance plot - The variables (word stems) determined to be most important for classification using the gradient boosted tree classifier. The top two variables, eval_right and eval_left are variables about the left and right ovarian volume extracted from the text. [file 40738_2019_67_MOESM1_ESM.zip › S1 confounders.xlsx]

## Sheet: confounders
n-gram	confound
adnex cyst	1
adnex mass	1
anecho cyst	1
anecho cystic	1
anecho follicl	1
anecho lesion	1
anecho round	1
anecho simpl	1
anecho structur	1
cm anecho	1
cm complexcyst	1
cm cyst	1
cm cystic	1
cm follicl	1
cm hemorrhag	1
cm heterogen	1
cm hypoecho	1
cm round	1
cm septat	1
cm simpl	1
complexcyst intern	1
complexcyst left	1
complexcyst lesion	1
complexcyst mass	1
complexcyst measur	1
complexcyst right	1
complexcyst structur	1
complexcyst within	1
complexleft ovarian	1
complexovarian cyst	1
complexright ovarian	1
consist corpus	1
consist dermoid	1
consist hemorrhag	1
consist physiolog	1
contain anecho	1
contain cm	1
contain complexcyst	1
contain domin	1
contain follicular	1
contain hemorrhag	1
contain heterogen	1
contain hypoecho	1
contain larg	1
contain physiolog	1
contain round	1
contain septat	1
contain simpl	1
contain two	1
contain x	1
contain xx	1
corpus luteal	1
corpus luteum	1
cyst measur	1
cyst within	1
cystic lesion	1
cystic structur	1
demonstr domin	1
demonstr larg	1
dermoid cyst	1
dermoid measur	1
domin anecho	1
domin cm	1
domin cyst	1
domin follicl	1
domin follicular	1
domin simpl	1
follicl measur	1
follicular cyst	1
hemorrhag cyst	1
hemorrhag follicl	1
heterogen lesion	1
heterogen structur	1
hyperecho lesion	1
hypoecho cystic	1
hypoecho lesion	1
hypoecho structur	1
intern septat	1
interv decreas	1
interv resolut	1
involut follicl	1
involut hemorrhag	1
larg anecho	1
larg complexcyst	1
larg cyst	1
larg cystic	1
larg heterogen	1
larg hypoecho	1
larg left	1
larg right	1
larg simpl	1
largest cyst	1
largest measur	1
lesion intern	1
lesion measur	1
lesion within	1
like hemorrhag	1
like repres	1
luteal cyst	1
luteum cyst	1
mass lesion	1
mass measur	1
mass note	1
mass present	1
minim complexcyst	1
multipl septat	1
nabothian cyst	1
ovari complexcyst	1
ovarian cyst	1
ovarian cystic	1
ovarian dermoid	1
ovarian hemorrhag	1
ovarian lesion	1
ovarian mass	1
ovarian neoplasm	1
paraovarian cyst	1
parovarian cyst	1
physiolog cyst	1
repres corpus	1
repres dermoid	1
repres domin	1
repres endometrioma	1
repres hemorrhag	1
repres involut	1
repres ovarian	1
repres physiolog	1
repres resolv	1
repres ruptur	1
repres simpl	1
resolut previous	1
resolv hemorrhag	1
round anecho	1
round cystic	1
round heterogen	1
round hypoecho	1
round lesion	1
round structur	1
ruptur cyst	1
ruptur follicl	1
ruptur hemorrhag	1
septat cyst	1
septat cystic	1
septat intern	1
septat measur	1
septat within	1
simpl cyst	1
simpl domin	1
simpl follicl	1
singl domin	1
singl septat	1
small dermoid	1
small hemorrhag	1
solid cystic	1
solid lesion	1
solid mass	1
structur intern	1
structur like	1
structur measur	1
structur within	1
suggest hemorrhag	1
thick septat	1
thin septat	1
two simpl	1
adnex mass identifi	1
adnex mass lesion	1
adnex mass seen	1
anecho cyst measur	1
anecho cystic lesion	1
anecho cystic structur	1
anecho lesion measur	1
anecho simpl appear	1
anecho simpl cyst	1
anecho structur increas	1
anecho structur like	1
anecho structur measur	1
cm anecho cyst	1
cm anecho cystic	1
cm anecho lesion	1
cm anecho simpl	1
cm anecho structur	1
cm complexcyst lesion	1
cm complexcyst structur	1
cm contain anecho	1
cm contain cm	1
cm contain complexcyst	1
cm contain corpus	1
cm contain domin	1
cm contain hemorrhag	1
cm contain heterogen	1
cm contain larg	1
cm contain simpl	1
cm contain singl	1
cm contain two	1
cm contain x	1
cm contain xx	1
cm cystic lesion	1
cm cystic structur	1
cm demonstr domin	1
cm domin follicl	1
cm follicular cyst	1
cm hemorrhag cyst	1
cm hemorrhag follicl	1
cm hypoecho cystic	1
cm hypoecho lesion	1
cm hypoecho structur	1
cm simpl cyst	1
complexcyst lesion intern	1
complexcyst lesion measur	1
complexcyst lesion within	1
complexcyst measur xx	1
complexcyst structur measur	1
complexcyst structur within	1
complexleft ovarian cyst	1
complexright ovarian cyst	1
consist corpus luteal	1
consist hemorrhag cyst	1
consist ovarian cyst	1
consist physiolog cyst	1
consist simpl cyst	1
contain cm anecho	1
contain cm cyst	1
contain cm cystic	1
contain cm domin	1
contain cm follicl	1
contain cm hemorrhag	1
contain cm hypoecho	1
contain cm simpl	1
contain complexcyst lesion	1
contain complexcyst measur	1
contain complexcyst structur	1
contain corpus luteal	1
contain cyst measur	1
contain cystic structur	1
contain domin follicl	1
contain domin simpl	1
contain follicular cyst	1
contain hemorrhag cyst	1
contain hemorrhag follicl	1
contain larg simpl	1
contain simpl cyst	1
contain simpl domin	1
contain simpl follicular	1
contain thin septat	1
contain x cm	1
contain xx cm	1
corpus luteal cyst	1
corpus luteum cyst	1
cyst left ovari	1
cyst measur approxim	1
cyst measur cm	1
cyst measur x	1
cyst measur xx	1
cyst right ovari	1
cyst versus endometrioma	1
cyst within left	1
cyst within right	1
cystic lesion contain	1
cystic lesion intern	1
cystic lesion left	1
cystic lesion like	1
cystic lesion measur	1
cystic lesion right	1
cystic lesion seen	1
cystic lesion within	1
cystic structur intern	1
cystic structur left	1
cystic structur like	1
cystic structur low	1
cystic structur may	1
cystic structur measur	1
cystic structur seen	1
cystic structur within	1
domin cm follicl	1
domin cyst measur	1
domin follicl appropri	1
domin follicl measur	1
domin follicl within	1
domin follicular cyst	1
domin simpl follicl	1
endometrioma hemorrhag cyst	1
follicl measur cm	1
follicl measur xx	1
follicular cyst left	1
follicular cyst measur	1
hemorrhag appear cyst	1
hemorrhag cyst endometrioma	1
hemorrhag cyst left	1
hemorrhag cyst measur	1
hemorrhag cyst right	1
hemorrhag cyst versus	1
hemorrhag cyst within	1
hemorrhag follicular cyst	1
hemorrhag ovarian cyst	1
hypoecho cystic lesion	1
hypoecho cystic structur	1
hypoecho lesion intern	1
hypoecho lesion measur	1
hypoecho structur within	1
intern septat measur	1
interv decreas size	1
interv resolut previous	1
involut hemorrhag cyst	1
larg cystic lesion	1
larg cystic structur	1
larg simpl appear	1
larg simpl cyst	1
largest measur approxim	1
largest measur cm	1
largest measur xx	1
left adnex mass	1
left ovarian cyst	1
lesion intern echo	1
lesion intern septat	1
lesion left ovari	1
lesion like repres	1
lesion low level	1
lesion measur approxim	1
lesion measur cm	1
lesion measur x	1
lesion measur xx	1
lesion right adnexa	1
lesion right ovari	1
lesion within left	1
lesion within right	1
level intern echo	1
like corpus luteal	1
like hemorrhag cyst	1
like repres corpus	1
like repres dermoid	1
like repres domin	1
like repres endometrioma	1
like repres hemorrhag	1
like repres ruptur	1
mass identifi right	1
mass measur xx	1
mass present right	1
may repres corpus	1
may repres dermoid	1
may repres hemorrhag	1
ovari contain complexcyst	1
ovari contain domin	1
ovari contain hemorrhag	1
ovari contain larg	1
ovari simpl cyst	1
ovarian cyst identifi	1
ovarian cyst measur	1
ovarian cyst seen	1
ovarian cystic lesion	1
ovarian hemorrhag cyst	1
predomin hypoecho lesion	1
repres corpus luteal	1
repres corpus luteum	1
repres dermoid cyst	1
repres domin follicl	1
repres follicular cyst	1
repres hemorrhag cyst	1
repres hemorrhag follicl	1
repres hemorrhag ovarian	1
repres ovarian cyst	1
repres resolv hemorrhag	1
repres simpl cyst	1
right adnex mass	1
right ovarian cyst	1
round anecho structur	1
round cystic structur	1
round hypoecho structur	1
round lesion measur	1
ruptur hemorrhag cyst	1
septat intern echo	1
simpl anecho cyst	1
simpl appear cyst	1
simpl cyst left	1
simpl cyst measur	1
simpl cyst note	1
simpl cyst right	1
simpl cyst seen	1
simpl cyst within	1
simpl cystic lesion	1
simpl cystic structur	1
simpl domin follicl	1
simpl ovarian cyst	1
small hemorrhag cyst	1
structur measur xx	1
suggest hemorrhag cyst	1
x cm anecho	1
x cm complexcyst	1
x cm cyst	1
x cm cystic	1
x cm heterogen	1
x cm hypoecho	1
x cm simpl	1
xx cm anecho	1
xx cm complexcyst	1
xx cm contain	1
xx cm cyst	1
xx cm cystic	1
xx cm domin	1
xx cm follicl	1
xx cm hemorrhag	1
xx cm heterogen	1
xx cm hypoecho	1
xx cm larg	1
xx cm lesion	1
xx cm round	1
xx cm simpl	1
contain sever	2
contain small	2
multipl follicl	2
multipl follicular	2
multipl peripher	2
multipl small	2
numer follicl	2
numer peripher	2
numer small	2
peripher follicl	2
peripher locat	2
peripher orient	2
peripher ovarian	2
peripheri ovari	2
sever follicl	2
sever small	2
small peripher	2
cm contain small	2
contain multipl follicl	2
contain multipl follicular	2
contain multipl simpl	2
contain multipl small	2
contain numer follicl	2
contain sever follicl	2
contain sever simpl	2
contain sever small	2
demonstr multipl follicl	2
multipl follicular cyst	2
multipl peripher follicl	2
multipl small follicl	2
multipl small follicular	2
multipl small peripher	2
peripher locat follicl	2
peripher orient follicl	2
small peripher follicl	2
suggest polycyst ovarian	2
cyst resolv	3
no abnorm	3
no adnex	3
no definit	3
no domin	3
no extra	3
no fluid	3
no longer	3
no mass	3
no ovarian	3
no signific	3
no solid	3
no visibl	3
no visual	3
previous describ	3
previous identifi	3
previous note	3
previous seen	3
prior exam	3
prior examin	3
prior studi	3
prior ultrasound	3
seen prior	3
sinc prior	3
size prior	3
cyst no longer	3
no abnorm adnex	3
no abnorm intern	3
no adnex mass	3
no longer seen	3
no longer visual	3
no mass identifi	3
no mass present	3
no solid compon	3
ovarian cyst resolv	3
previous describ right	3
previous measur xx	3
resolut previous describ	3
resolv hemorrhag cyst	3
