# Supplementary material for: Data mining polycystic ovary morphology in electronic medical record ultrasound reports
Source: Fertil Res Pract. 2019 Dec 1;5:13. doi: 10.1186/s40738-019-0067-7 (PMC6886196; doi:10.1186/s40738-019-0067-7)
Supplement: Supplementary file 1 — Additional file 1: Table S1. Confounder - These are phrases that indicate the presence of a volume confounder (words that indicate large volume is due to something other than PCOS). Table S2. PCOS words - These are phrases that indicate presence of polycystic morphology. Figure S3. Pseudocode - This is the pseudocode for the rules-based classifier routine. It implements the Rotterdam Consensus Criteria. Figure S4. Importance plot - The variables (word stems) determined to be most important for classification using the gradient boosted tree classifier. The top two variables, eval_right and eval_left are variables about the left and right ovarian volume extracted from the text. [file 40738_2019_67_MOESM1_ESM.zip › S2 pcoswords.xlsx]

## Sheet: pcoswords
n-gram	pcom
seen polycyst ovarian	TRUE
may seen polycyst	TRUE
can seen polycyst	TRUE
suggest polycyst ovarian	TRUE
evid polycyst ovarian	TRUE
consist polycyst ovarian	TRUE
arrang peripheri ovari	TRUE
peripher locat follicl	TRUE
compat polycyst ovarian	TRUE
peripher orient follicl	TRUE
may consist polycyst	TRUE
multipl small peripher	TRUE
follicl arrang peripheri	TRUE
possibl polycyst ovarian	TRUE
associ polycyst ovarian	TRUE
peripheri ovari nonspecif	TRUE
find suggest polycyst	TRUE
follicl similar size	TRUE
ovari peripher distribut	TRUE
suggest string pearl	TRUE
consist histori polycyst	TRUE
follicl promin peripheri	TRUE
ovari multipl peripher	TRUE
ovari suggest string	TRUE
peripheri ovari find	TRUE
promin peripheri ovari	TRUE
repres polycyst ovarian	TRUE
visual multipl follicl	TRUE
appear compat polycyst	TRUE
contain multipl peripher	TRUE
follicl locat peripheri	TRUE
locat peripheri ovari	TRUE
multipl peripher follicl	TRUE
multipl peripher locat	TRUE
similar size follicl	TRUE
size arrang peripheri	TRUE
classic polycyst ovarian	TRUE
follicl equal size	TRUE
orient follicl ovari	TRUE
peripher align follicl	TRUE
align linear peripher	TRUE
appear align linear	TRUE
contain similar size	TRUE
demonstr multipl peripher	TRUE
distribut peripheri ovari	TRUE
follicl align linear	TRUE
follicl appear align	TRUE
follicl peripheri ovari	TRUE
multipl follicl promin	TRUE
multipl peripher orient	TRUE
peripher follicl similar	TRUE
peripher locat ovari	TRUE
peripheri ovari suggest	TRUE
primarili distribut peripheri	TRUE
similar size arrang	TRUE
within ovari multipl	TRUE
appear promin peripheri	TRUE
appear suggest string	TRUE
contain numer tini	TRUE
contain peripher distribut	TRUE
demonstr peripher distribut	TRUE
distribut follicl equal	TRUE
distribut suggest polycyst	TRUE
enlarg small multipl	TRUE
find repres polycyst	TRUE
follicl polycyst ovarian	TRUE
larg number follicl	TRUE
multipl peripher small	TRUE
numer follicl align	TRUE
numer ovarian follicl	TRUE
numer tini peripher	TRUE
ovari contain similar	TRUE
ovari demonstr multipl	TRUE
peripher distribut definit	TRUE
peripher distribut suggest	TRUE
size follicl peripher	TRUE
string pearl appear	TRUE
string pearl may	TRUE
subcentimet follicl peripheri	TRUE
subcentimet follicl similar	TRUE
support polycyst ovarian	TRUE
tini peripher locat	TRUE
within ovari peripher	TRUE
xcm contain numer	TRUE
orient follicl seen	TRUE
ovari contain peripher	TRUE
peripher follicl consist	TRUE
arrang peripheri appear	TRUE
demonstr multipl small	TRUE
numer ovarian cyst	TRUE
ovari arrang peripheri	TRUE
ovari consist polycyst	TRUE
peripher distribut follicl	TRUE
small multipl peripher	TRUE
string pearl sign	TRUE
stroma multipl peripher	TRUE
sub centimet cyst	TRUE
suggest diagnosi polycyst	TRUE
appear arrang peripheri	TRUE
arrang like string	TRUE
arrang peripher ovari	TRUE
cm numer ovarian	TRUE
contain numer ovarian	TRUE
contain peripher orient	TRUE
demonstr peripher locat	TRUE
follicl peripher orient	TRUE
follicl present arrang	TRUE
like string perl	TRUE
linear peripher orient	TRUE
multipl peripher cyst	TRUE
multipl small follicl	TRUE
numer follicl may	TRUE
ovari demonstr numer	TRUE
ovari peripher follicl	TRUE
peripher cyst hyperechogen	TRUE
peripher distribut may	TRUE
peripher follicl especi	TRUE
peripheri ovari arrang	TRUE
string pearl central	TRUE
string pearl proper	TRUE
string perl central	TRUE
demonstr numer follicl	TRUE
multipl small subcentimet	TRUE
ovari contain multipl	TRUE
ovari contain numer	TRUE
small subcentimet follicl	TRUE
cm peripher locat	TRUE
contain peripher locat	TRUE
cyst distribut peripher	TRUE
distribut peripher locat	TRUE
hyperecho multipl peripher	TRUE
locat numer follicl	TRUE
multipl follicl seen	TRUE
multipl small cyst	TRUE
peripher locat numer	TRUE
string pearl surround	TRUE
cm contain numer	TRUE
contain subcentimet follicl	TRUE
demonstr multipl follicular	TRUE
follicl peripher arrang	TRUE
follicl potenti polycyst	TRUE
left ovari string	TRUE
multipl follicl locat	TRUE
multipl similars follicl	TRUE
numer follicl similar	TRUE
numer small follicl	TRUE
ovari predomin peripheri	TRUE
ovari promin peripher	TRUE
ovari string pearl	TRUE
peripheri ovari appear	TRUE
subcentimet follicl visual	TRUE
contain numer follicl	TRUE
cyst multipl follicl	TRUE
demonstr ovari multipl	TRUE
follicl present peripheri	TRUE
multipl follicl visual	TRUE
multipl follicular cyst	TRUE
multipl physiolog follicular	TRUE
string pearl configur	TRUE
multipl follicl present	TRUE
polycyst ovarian	TRUE
seen polycyst	TRUE
multipl peripher	TRUE
peripheri ovari	TRUE
arrang peripheri	TRUE
evid polycyst	TRUE
peripher orient	TRUE
suggest polycyst	TRUE
orient follicl	TRUE
peripher distribut	TRUE
small peripher	TRUE
consist polycyst	TRUE
follicl arrang	TRUE
compat polycyst	TRUE
locat peripheri	TRUE
associ polycyst	TRUE
string pearl	TRUE
suggest string	TRUE
align linear	TRUE
promin peripheri	TRUE
repres polycyst	TRUE
numer ovarian	TRUE
appear align	TRUE
arrang peripher	TRUE
linear peripher	TRUE
multipl small	TRUE
peripher small	TRUE
numer tini	TRUE
contain peripher	TRUE
distribut follicl	TRUE
numer peripher	TRUE
peripher arrang	TRUE
contain numer	TRUE
promin peripher	TRUE
numer small	TRUE
small multipl	TRUE
numer follicl	TRUE
peripheri find	TRUE
